# Supplementary material for: Comparative Assessment of Large Language Models in Optics and Refractive Surgery: Performance on Multiple-Choice Questions
Source: Vision (Basel). 2025 Oct 9;9(4):85. doi: 10.3390/vision9040085 (PMC12550897; doi:10.3390/vision9040085)
Supplement: Supplementary file 1 [file vision-09-00085-s001.zip]

Archive with 1 entries (1 files):
- Supplementary Material  Calculation Question Example.pdf
